# Supplementary material for: Chronic benzodiazepine treatment triggers gephyrin scaffold destabilization and GABAAR subsynaptic reorganization
Source: Front Cell Neurosci. 2025 Jul 4;19:1624813. doi: 10.3389/fncel.2025.1624813 (PMC12271172; doi:10.3389/fncel.2025.1624813)
Supplement: Supplementary file 2 [file Table_1.xlsx]

## Sheet: Sheet1
Supplementary Table S1: Summary of Statistics
Location in Text		Measurement		Comparison	N Values (Independent Cultures)	n values (Veh, DZP)	Statistic (df)	Statistical test	p value
Section	Figure
Section 3.1	1B	Baseline mIPSC Amplitude		7-day Veh vs. DZP	3	(5, 5)	t(8)=1.649	unpaired t-test	0.1379	ns
		Baseline mIPSC Frequency					t(8)=0.6057	unpaired t-test	0.5615	ns
		Baseline mIPSC Tau decay					t(8)=1.541	unpaired t-test	0.1618	ns
	1D	DZP Potentiation of mIPSC Amplitude		7-day Veh + acute DZP	3	(5, 5)	t(4)=2.816	paired t-test	0.048	*
				7-day DZP + acute DZP			t(4)=2.278	paired t-test	0.0849	ns
	1E	% DZP Potentiation of mIPSC Amplitude		7-day Veh vs. DZP			t(8)=2.980	unpaired t-test	0.0179	*
	1F	DZP Potentiation of mIPSC Tau deceay		7-day Veh + acute DZP			t(4)=5.890	paired t-test	0.0042	**
				7-day DZP + acute DZP			t(4)=3.763	paired t-test	0.0197	*
	1G	% DZP Potentiation of mIPSC Tau decay		7-day Veh vs. DZP			t(8)=3.205	unpaired t-test	0.0125	*
Section 3.2	2D	Total Synapse Area	γ2-GABAAR	7-day Veh vs DZP	2	Cells: (9, 7) Synapses: (216, 148)	-	Mann-Whitney test	0.005	***
			gephyrin		2	Cells: (9, 7) Synapses: (217, 148)	-	Mann-Whitney test	<0.0001	****
	2E	Total Synapse Localization Density	γ2-GABAAR	7-day Veh vs DZP	2	Cells: (9, 7) Synapses: (216, 148)	-	Mann-Whitney test	0.0019	**
			gephyrin		2	Cells: (9, 7) Synapses: (217, 148)	-	Mann-Whitney test	0.1689	ns
	2G	SSDs per synapse	γ2-GABAAR	7-day Veh vs DZP	2	Cells: (9, 7) Synapses: (216, 148)	-	Mann-Whitney test	0.2809	ns
			gephyrin		2	Cells: (9, 7) Synapses: (217, 148)	-	Mann-Whitney test	0.1673	ns
	2H	SSD Area	γ2-GABAAR	7-day Veh vs DZP	2	Cells: (9, 7) SSD-containing synapses: (120, 84)	-	Mann-Whitney test	0.2173	ns
			gephyrin		2	Cells: (9, 7) SSD-containing synapses: (213, 147)	-	Mann-Whitney test	0.0265	*
	2I	SSD Localization Density	γ2-GABAAR	7-day Veh vs DZP	2	Cells: (9, 7) SSD-containing synapses: (120, 84)	-	Mann-Whitney test	0.8527	ns
			gephyrin		2	Cells: (9, 7) SSD-containing synapses: (213, 147)	-	Mann-Whitney test	0.3967	ns
	2J	Total SSD/Synapse Area	γ2-GABAAR	7-day Veh vs DZP	2	Cells: (9, 7) SSD-containing synapses: (120, 85)	-	Mann-Whitney test	0.6347	ns
			gephyrin		2	Cells: (9, 7) SSD-containing synapses: (214, 148)	t(360)=0.7404	unpaired t-test	0.4595	ns
	S1A	Enrichment Index: γ2-GABAAR enriched to gephyrin		7-day Veh vs DZP	2	Cells: (9, 7) SSDs: (400, 267)	-	Mann-Whitney test	0.2377	ns
	S1B	Enrichment Index: gephyrin enriched to γ2-GABAAR			2	Cells: (9, 7) SSDs: (188, 108)	-	Mann-Whitney test	0.6056	ns
Section 3.3	3C	PL Signal: Number of Objects	Whole-field mAb7a-gephyrin	7-day Veh vs DZP	3	(37, 37)	-	Mann-Whitney test	0.0757	ns
	3D		Synaptic mAb7a-gephyrin	7-day Veh vs DZP		(36, 37)	-	Mann-Whitney test	0.0751	ns
	3E	PL Signal: Sum Intensity	Whole-field mAb7a-gephyrin	7-day Veh vs DZP		(37, 37)	-	Mann-Whitney test	0.0877	ns
	3F		Synaptic mAb7a-gephyrin	7-day Veh vs DZP		(37, 36)	-	Mann-Whitney test	0.0263	*
	4B	Full-length gephyrin	Synaptic	7-day Veh vs DZP	4	(8, 8)	t(14)=2.084	unpaired t-test	0.0559	ns
			Extrasynaptic			(8, 7)	t(14)=0.03822	unpaired t-test	0.1674	ns
			Total			(8, 8)	t(14)=2.934	unpaired t-test	0.0109	*
	4C	Cleaved gephyrin	Synaptic	7-day Veh vs DZP		(8, 8)	t(14)=0.1385	unpaired t-test	0.8918	ns
			Extrasynaptic			(8, 8)	-	Mann-Whitney test	0.0003	***
			Total			(8, 8)	t(14)=0.2080	unpaired t-test	0.8382	ns
	4D	Cleaved/Full-length gephyrin	Synaptic	7-day Veh vs DZP		(8, 8)	t(14)=2.576	unpaired t-test	0.022	*
			Extrasynaptic			(8, 8)	-	Mann-Whitney test	0.0003	***
			Total			(8, 8)	t(14)=0.7224	unpaired t-test	0.4819	ns
Section 3.4	5B	Synaptic γ2-GABAAR	Cluster density	7-day Veh vs DZP	3	(43, 45)	t(86)=2.379	unpaired t-test	0.0196	*
			Binary Area			(43, 47)	t(88)=2.073	unpaired t-test	0.0411	*
			Sum Intensity			(42, 47)	t(87)=0.8576	unpaired t-test	0.3935	ns
	5C	Extrasynaptic γ2-GABAAR	Cluster density	7-day Veh vs DZP		(42, 47)	t(87)=1.412	unpaired t-test	0.1616	ns
			Binary Area			(42, 46)	t(86)=1.864	unpaired t-test	0.0657	ns
			Sum Intensity			(41, 47)	t(86)=2.669	unpaired t-test	0.0091	**
	5D	Total surface γ2-GABAAR	Cluster density	7-day Veh vs DZP		(43, 47)	t(88)=1.047	unpaired t-test	0.2981	ns
			Binary Area			(42, 47)	t(87)=1.143	unpaired t-test	0.2561	ns
			Sum Intensity			(43, 46)	t(87)=0.1481	unpaired t-test	0.8826	ns
	5E	GAD65	Cluster density	7-day Veh vs DZP		(43, 46)	t(87)=1.575	unpaired t-test	0.1189	ns
			Binary Area			(43, 47)	t(88)=1.028	unpaired t-test	0.3068	ns
			Sum Intensity			(43, 47)	t(88)=0.6840	unpaired t-test	0.4957	ns
	5G	γ2-GABAAR surface and total protein expression by surface biotinylation	Surface	7-day Veh vs DZP	6	(15, 13)	t(26)=1.248	unpaired t-test	0.2231	ns
			Total		9	(22, 22)	t(42)=0.3200	unpaired t-test	0.7505	ns
	S4B	α4-GABAAR expression	Synaptic	7-day Veh vs DZP	5	(10, 10)	t(18)=0.0807	unpaired t-test	0.9366	ns
			Total		3	(6, 6)	t(10)=2.098	unpaired t-test	0.0623	ns
Section 3.5	6C	Whole-field gephyrin-γ2 PL signal numbers		7-day Veh vs DZP	3	(47, 37)	-	Mann-Whitney test	0.0561	ns
	6D	Synaptic γ2-gephyrin PL signal numbers				(46, 39)	-	Mann-Whitney test	0.3164	ns
	6E	Extrasynaptic γ2-gephyrin PL signal numbers				(46, 38)	-	Mann-Whitney test	0.027	*
	7B	Synaptic Gephyrin Fluorescence Recovery Intensity	120 sec	7-day Veh vs DZP	3	Cells: (17, 17) Synapses: (81, 74)	t(153)=0.01795	unpaired t-tests	0.9857	ns
			240 sec				t(153)=0.1654		0.8688	ns
			360 sec				t(153)=0.6786		0.4984	ns
			480 sec				t(153)=1.844		0.0671	ns
			600 sec				t(153)=1.331		0.1851	ns
			720 sec				t(153)=2.007		0.0465	*
			840 sec				t(153)=2.255		0.0255	*
			960 sec				t(153)=1.992		0.0481	*
			1080 sec				t(153)=2.093		0.038	*
			1200 sec				t(153)=2.135		0.0344	*
			1320 sec				t(153)=2.336		0.0208	*
			1440 sec				t(153)=2.37		0.019	*
			1560 sec				t(153)=2.137		0.0342	*
			1680 sec				t(153)=1.895		0.06	ns
			1800 sec				t(153)=2.031		0.0439	*
		Synaptic γ2-GABAAR Fluorescence Recovery Intensity	120 sec	7-day Veh vs DZP	3	Cells: (17, 17) Synapses: (81, 73)	t(154)=0.5915	unpaired t-tests	0.555	ns
			240 sec				t(154)=0.4519		0.652	ns
			360 sec				t(154)=0.2598		0.7953	ns
			480 sec				t(154)=0.8749		0.383	ns
			600 sec				t(154)=0.1169		0.9071	ns
			720 sec				t(154)=0.07697		0.9387	ns
			840 sec				t(154)=0.8724		0.3844	ns
			960 sec				t(154)=0.1433		0.8863	ns
			1080 sec	7-day Veh vs DZP	3	Cells: (17, 17) Synapses: (81, 73)	t(154)=0.6563	unpaired t-tests	0.5126	ns
			1200 sec				t(154)=1.05		0.2952	ns
			1320 sec				t(154)=0.9558		0.3407	ns
			1440 sec				t(154)=0.2453		0.8066	ns
			1560 sec				t(154)=0.5545		0.58	ns
			1680 sec				t(154)=0.4424		0.6589	ns
			1800 sec				t(154)=0.299		0.7653	ns
	7D	Extrasynaptic Gephyrin Fluorescence Recovery Intensity	120 sec	7-day Veh vs DZP	3	(17, 16)	t(31)=0.5553	unpaired t-tests	0.5827	ns
			240 sec				t(31)=0.05797		0.9541	ns
			360 sec				t(31)=0.4562		0.6514	ns
			480 sec				t(31)=0.6977		0.4906	ns
			600 sec				t(31)=1.24		0.2244	ns
			720 sec				t(31)=1.152		0.2582	ns
			840 sec				t(31)=1.181		0.2465	ns
			960 sec				t(31)=0.7508		0.4584	ns
			1080 sec				t(31)=0.6102		0.5462	ns
			1200 sec				t(31)=0.1191		0.906	ns
			1320 sec				t(31)=0.07248		0.9427	ns
			1440 sec				t(31)=0.7137		0.4807	ns
			1560 sec				t(31)=0.2604		0.7963	ns
			1680 sec				t(31)=0.05484		0.9566	ns
			1800 sec				t(31)=0.5287		0.6008	ns
		Extrasynaptic γ2-GABAAR Fluorescence Recovery Intensity	120 sec	7-day Veh vs DZP	3	(17, 17)	t(32)=2.172	unpaired t-tests	0.0374	*
			240 sec				t(32)=1.413		0.1674	ns
			360 sec				t(32)=2.284		0.0292	*
			480 sec				t(32)=1.331		0.1925	ns
			600 sec				t(32)=2.951		0.0059	**
			720 sec				t(32)=2.089		0.0448	*
			840 sec				t(32)=2.04		0.0497	*
			960 sec				t(32)=2.215		0.034	*
			1080 sec				t(32)=2.533		0.0164	*
			1200 sec				t(32)=2.664		0.012	*
			1320 sec				t(32)=2.875		0.0071	**
			1440 sec				t(32)=1.305		0.2011	ns
			1560 sec				t(32)=1.11		0.2752	ns
			1680 sec				t(32)=1.923		0.0634	ns
			1800 sec				t(32)=2.515		0.0173	*
